# Supplementary material for: Individual EEG measures of attention, memory, and motivation predict population level TV viewership and Twitter engagement
Source: PLoS One. 2019 Mar 28;14(3):e0214507. doi: 10.1371/journal.pone.0214507 (PMC6438528; doi:10.1371/journal.pone.0214507)
Supplement: S1 Dataset — Each spreadsheet in the Excel file corresponds to one of the tested episodes and contains minute-by-minute values Twitter volume (raw), TV viewership (raw), and EEG metrics (pre-processed) associated with Attention, Motivation, and Memory, as well as the composite EEG metric (the average of the other three metrics). Ad breaks and missing values are indicated in the Notes field on each spreadsheet. (XLSX) [file pone.0214507.s001.xlsx]

## Sheet: Big Brother 1
Show Minute	EEG Attention	EEG Motivation	EEG Memory	EEG Composite	TV Household Viewership	# of tweets	Note
1	3.5	7.2	6.4	5.7	5822925	1861
2	6.1	6	5.5	5.86667	4794957	1479
3	7.5	5.5	4.9	5.96667	4376046	952
4	6.8	5.5	6.2	6.16667	4185116	956
5	5.9	7.1	6.8	6.6	3780651	1319
6	5.8	6.3	4.5	5.53333	3662410	1142
7	5.4	6.5	4.6	5.5	3519407	952
8	5.7	6.9	4.3	5.63333	3427945	1067
9	5.1	6.5	6	5.86667	3472481	992
10	6.2	5.5	6.4	6.03333	3445011	978
11	7.5	5.6	5.3	6.13333	3457362	774
12	8.1	5.8	6.1	6.66667	3471283	587
13	8.1	5.9	6.2	6.73333	3532117	570
14	7.2	6.3	5	6.16667	3458207	698
15	5.1	6.8	5.3	5.73333	3463898	786
16					3261091	919	ad break
17					3186326	888	ad break
18					3179106	722	ad break
19	6.5	6.4	5	5.96667	3155099	606
20	7.7	6.2	4.5	6.13333	3155818	599
21	5.7	6.4	5.5	5.86667	3109484	622
22	6.3	6.4	4.5	5.73333	3085137	660
23	6.4	6.3	5.3	6	3094956	599
24	8	5.3	6.2	6.5	3086822	723
25	5.7	7.4	6.4	6.5	3117536	744
26					2837757	968	ad break
27					2914974	917	ad break
28					3026545	752	ad break
29	5.2	6.2	4.8	5.4	3102704	655
30	6.3	6	4.4	5.56667	3126896	518
31	5.9	6.7	4.9	5.83333	3195406	675
32	7.8	6.2	4.5	6.16667	3204783	686
33	7.9	6.7	4.6	6.4	3212868	625
34	5.7	6.1	5.4	5.73333	3237743	683
35					3199179	908	ad break
36					2994488	870	ad break
37					3014369	740	ad break
38	5.6	6.1	4.8	5.5	3077099	695
39	6.2	5.7	4.1	5.33333	3172394	612
40	6	6.5	4.8	5.76667	3169562	659
41	5.4	6.4	5.3	5.7	3179430	814
42	6.1	6.1	5.4	5.86667	3206887	933
43	7.7	6.6	4.4	6.23333	3258326	612
44	6.5	6.6	6.4	6.5	3204873	872
45	5.2	6.8	7.1	6.36667	3206636	1262
46					2958724	2479	ad break
47					2984117	2244	ad break
48					3099134	1629	ad break
49					3136121	1349	ad break
50	7.1	6.5	4.4	6	3228251	1036
51	8.3	5.6	4.4	6.1	3321820	787
52	7.4	5.8	4.9	6.03333	3353518	772
53	6.8	6.6	5.4	6.26667	3447899	826
54	7.1	5.2	5.4	5.9	3409355	881
55	7.1	6.5	6.2	6.6	3461491	770
56	4.2	5.9	6.1	5.4	3494429	1615
57	4	6.3	5.3	5.2	3508545	1798
58					3154666	2048	ad break
59					3007805	1876	ad break

## Sheet: Big Brother 2
Show Minute	EEG Attention	EEG Motivation	EEG Memory	EEG Composite	TV Household Viewership	# of tweets	Note
1	5.1	5.9	3.6	4.86667	5677964	843
2	6.2	7.5	4	5.9	5096977	579
3	6.3	6	5.6	5.96667	4822918	599
4	6	6.4	5.4	5.93333	4549495	590
5	5.5	6.9	5.5	5.96667	4358072	486
6	6.8	7	5.9	6.56667	4316160	458
7	6.4	6.9	6.9	6.73333	4229983	428
8	7.2	6.4	6.1	6.56667	4351280	456
9	8.1	6.3	6.8	7.06667	4473406	431
10	7.4	5	6.4	6.26667	4469270	465
11	6.9	6.3	7.4	6.86667	4406975	468
12					4196304	545	ad break
13					3859262	521	ad break
14					3926038	400	ad break
15	4.5	5.5	7.7	5.9	3992782	332
16	6.5	6.8	6.3	6.53333	4103547	332
17	7.9	6.1	4.4	6.13333	4095192	447
18	6.5	5.8	4	5.43333	4079766	384
19	7	5.5	5.5	6	4047041	376
20	5.5	6.3	5.1	5.63333	4072858	325
21	6.1	5.8	5	5.63333	4025367	358
22	7.7	6.2	4.2	6.03333	3960858	295
23	7.5	6.6	6.5	6.86667	3945170	364
24	7.7	6.4	5.6	6.56667	3927392	341
25	4.2	7.1	6.5	5.93333	3930945	298
26					3636284	360	ad break
27					3660978	345	ad break
28					3719760	308	ad break
29	4.2	5.9	5.9	5.33333	3819541	303
30	6.4	7.3	4.6	6.1	3843280	408
31	7.4	6.1	4.4	5.96667	3934042	619
32	7	6.3	5.4	6.23333	3845008	572
33	7.2	6.9	4.6	6.23333	3914310	572
34	6.8	6.5	4.8	6.03333	3904496	578
35	6.2	5.9	4.1	5.4	3869387	577
36	7.5	6.9	5	6.46667	3938535	490
37	6.9	5.3	6.1	6.1	4036820	614
38	6.4	5.7	6.5	6.2	4136793	585
39	7.2	6.1	6.9	6.73333	4390787	405
40	6.3	5.8	7	6.36667	4343126	824
41	4.7	6.5	7.1	6.1	4217188	843
42					3925435	927	ad break
43					3909152	998	ad break
44					4049436	922	ad break
45					4230930	640	ad break
46	6.9	6.2	5.1	6.06667	4155432	556
47	5.8	7.4	5.2	6.13333	4160379	511
48	7.8	5.9	5	6.23333	4123213	523
49	7	6.5	4.7	6.06667	4100247	458
50					3783973	529	ad break
51					3907763	401	ad break
52					3939743	421	ad break
53					4219973	364	ad break
54	6.6	6.4	4.7	5.9	4223710	375
55	7.4	6.4	4.3	6.03333	4319105	460
56	6.6	5.9	5.1	5.86667	4380024	509
57	5.8	6.5	5.8	6.03333	4370996	647
58					3420620	486	ad break
59					3136370	382	ad break

## Sheet: Gang Related
Show Minute	EEG Attention	EEG Motivation	EEG Memory	EEG Composite	TV Household Viewership	# of tweets	Note
1	4.7	8.1	6.6	6.46667	1199222	104
2	7.1	6.6	5.5	6.4	1311901	103
3	7.6	7	5.1	6.56667	1336014	79
4	6.9	6.1	4.2	5.73333	1306979	80
5	6	5.2	4.9	5.36667	1249017	65
6	6.7	6.2	5.9	6.26667	1284270	68
7	7.7	7.6	7.5	7.6	1275248	67
8	7.5	6	5.9	6.46667	1297158	49
9	7.4	6.1	7.1	6.86667	1272187	40
10	5.6	5.9	8.6	6.7	1282096	39
11					1165884	95	ad break
12					1146088	96	ad break
13					1193249	62	ad break
14	6	7	5.3	6.1	1249542	68
15	6.8	6.2	5	6	1302229	72
16	5.8	6.2	5.3	5.76667	1255265	77
17	7.6	7.2	4.7	6.5	1227409	44
18	6.8	6.4	4.3	5.83333	1246550	41
19	6.6	6.3	6	6.3	1261770	54
20	6.8	7.4	6.2	6.8	1258079	59
21	6	6.8	7.8	6.86667	1253694	63
22					1210876	82	ad break
23					1153401	75	ad break
24					1144526	63	ad break
25					1181452	45	ad break
26	6.8	6.5	5.1	6.13333	1271521	39
27	7.2	6.2	6.1	6.5	1256675	40
28	7.4	7	6.5	6.96667	1245186	38
29	7.2	6.1	5.8	6.36667	1230583	43
30	5.7	6.7	6	6.13333	1249677	50
31	6.3	6.6	6.5	6.46667	1301428	49
32	6.4	5.9	5.1	5.8	1314739	72
33	6.3	6.7	5.8	6.26667	1318462	57
34					1143506	80	ad break
35					1150264	70	ad break
36					1159884	71	ad break
37					1248929	48	ad break
38	6.1	6.8	5	5.96667	1315564	51
39	8.1	7.4	6.9	7.46667	1345343	56
40	7	6.3	7.3	6.86667	1353892	61
41	6.5	7.1	5.8	6.46667	1332734	59
42	6	6.4	5.9	6.1	1350494	55
43	5.5	6.5	5	5.66667	1345531	55
44					1199546	80	ad break
45					1243101	59	ad break
46					1199972	48	ad break
47					1289877	50	ad break
48	7.4	6.6	4.1	6.03333	1314825	43
49	7.9	7.4	4.7	6.66667	1335122	44
50	6.7	6.4	5.2	6.1	1374421	30
51	5.6	5.7	5.8	5.7	1392430	37
52	5.3	5.7	5.8	5.6	1371482	97
53					1202699	152	ad break
54					1147646	150	ad break
55					1233162	86	ad break
56	4.5	6.4	6.5	5.8	1370683	50
57	6.9	5.9	6	6.26667	1490329	63
58	7.7	7	5.3	6.66667	1535239	71
59	7.3	6.5	5.3	6.36667	1751774	84
60	6.5	6.8	5.1	6.1	1864189	143

## Sheet: Master Chef
Show Minute	EEG Attention	EEG Motivation	EEG Memory	EEG Composite	TV Household Viewership	# of tweets	Note
1	4.2	7.3	5.9	5.8	2745880	75
2	6	6.6	5	5.86667	2641789	97
3	5.9	6.8	3.7	5.46667	2626076	107
4	7	6.8	4.9	6.23333	2616457	89
5	7.5	5.6	5.2	6.1	2644442	78
6	7.6	5.8	4.2	5.86667	2674336	117
7	7.5	6.4	3.6	5.83333	2672750	99
8	8.3	6	4.5	6.26667	2648693	84
9	8.1	6.7	5.1	6.63333	2630490	103
10	6.8	5.2	5	5.66667	2663769	100
11					2661801	63	ad break
12					2604929	64	ad break
13					2556028	57	ad break
14	6.4	7.2	5.8	6.46667	2597616	79
15	8.6	6.4	4	6.33333	2647785	70
16	6.9	6.7	4.9	6.16667	2751783	84
17	6.1	6.2	4.1	5.46667	2763789	103
18	7.1	6.3	3.6	5.66667	2763532	83
19	6.7	6.8	4.5	6	2781184	116
20					2647378	107	ad break
21					2524338	99	ad break
22					2559610	78	ad break
23					2605840	76	ad break
24	6.1	6.7	4.1	5.63333	2872176	92
25	7.6	7.1	4.3	6.33333	2955110	122
26	6.1	6.3	4	5.46667	2932772	137
27	7.2	7	3.9	6.03333	2952062	122
28	5.8	6.2	6	6	2922469	109
29	6.7	6.9	5.2	6.26667	2865984	125
30	6.6	5.1	5.1	5.6	2821375	102
31					2878574	86	ad break
32					2676538	113	ad break
33					2743593	97	ad break
34					2762701	72	ad break
35	6.9	6.2	3.9	5.66667	2821107	63
36	6.5	7.1	3.4	5.66667	2888676	85
37	7.9	6.5	3.7	6.03333	2908722	88
38	6.7	6.4	5.2	6.1	2916006	104
39	7.1	6.1	4.8	6	3007017	90
40	5.5	5.7	6.9	6.03333	3037188	100
41					2860842	155	ad break
42					2698328	123	ad break
43					2724964	89	ad break
44					2780291	67	ad break
45	4.9	6.3	5.8	5.66667	2987770	77
46	7.7	6.5	4.1	6.1	3016797	68
47	6.3	6.2	4.6	5.7	3004871	83
48	7	6	4.1	5.7	3098153	83
49	7.7	5.9	3.2	5.6	3102100	101
50	7	6.2	4	5.73333	3116119	110
51					3069648	120	ad break
52					2832130	109	ad break
53					2816268	92	ad break
54					2884396	96	ad break
55	6.4	6	4.3	5.56667	2968801	100
56	6	6.3	4.6	5.63333	3032516	84
57	6.8	6.5	5.1	6.13333	3085697	134
58	6.6	5.2	4.4	5.4	3141252	204
59	7.7	5.7	4.9	6.1	3165335	239
60	7.4	6.8	4.1	6.1	3151050	234

## Sheet: Naked & Afraid
Show Minute	EEG Attention	EEG Motivation	EEG Memory	EEG Composite	TV Household Viewership	# of tweets	Note
1	3.3	6.4	7.3	5.66667	1109603	57
2	5.7	5.5	4.8	5.33333	1077777	115
3	6.9	6.4	4.6	5.96667	1088040	96
4	7	5.5	5.6	6.03333	1141230	81
5	6.7	6.7	4.6	6	1254379	97
6	6	6.7	5.1	5.93333	1229325	94
7	7.3	6.4	6.3	6.66667	1200584	82
8	6.9	6.3	6	6.4	1188611	66
9	7.7	6.3	6.4	6.8	1250663	56
10	7	6.6	7.3	6.96667	1305298	62
11	5.9	5	7	5.96667	1292442	61
12					1349909	81	ad break
13					1055844	93	ad break
14					1077720	67	ad break
15					1145747	50	ad break
16					1036468	44	ad break
17	5.5	6.8	6.2	6.16667	1112619	58
18	7	5.3	5.7	6	1203995	50
19	6.5	6.6	6.2	6.43333	1214392	58
20	6.3	6.1	5.2	5.86667	1213718	64
21	6.3	5.4	5.7	5.8	1250157	68
22	6.9	6.4	6.9	6.73333	1254070	41
23					1205256	76	ad break
24					1039467	62	ad break
25					1051519	50	ad break
26					1056316	42	ad break
27	5	5.8	5	5.26667	1109899	32
28	6.5	6.9	4.4	5.93333	1156766	47
29	7.5	5.8	7	6.76667	1166572	75
30	7.1	6.6	6	6.56667	1204753	75
31	6.3	6	4.9	5.73333	1196657	93
32	6.2	5.8	5	5.66667	1191495	108
33	7.4	5.7	5.9	6.33333	1227921	83
34	6.5	6.8	7.3	6.86667	1228140	83
35	5.7	6.5	7.6	6.6	1268804	64
36					1182416	62	ad break
37					1066157	43	ad break
38					1094101	32	ad break
39					1024443	40	ad break
40	6.7	6	6.7	6.46667	1080363	34
41	6.4	5.3	3.6	5.1	1132733	48
42	7	6.2	5.6	6.26667	1188893	51
43	6.7	6.3	6.3	6.43333	1228892	53
44	6.5	6.6	7.4	6.83333	1292921	55
45					1326249	58	ad break
46					1162210	39	ad break
47					1139748	28	ad break
48					1130679	15	ad break
49					1225603	19	ad break
50					1193266	32	ad break
51					1193718	23	ad break
52	5.1	6.8	4.8	5.56667	1238424	22
53	7.6	6.2	4.4	6.06667	1292777	32
54	7.7	7.4	4	6.36667	1349310	38
55	6.4	6.8	6.3	6.5	1367024	62
56	6.1	6.5	6.6	6.4	1447751	63
57	6.4	5.3	5.8	5.83333	1458208	55
58	7.1	5.9	7	6.66667	1458593	44
59	7.1	5.9	6.6	6.53333	1443240	60
60	6.2	6.6	8.1	6.96667	1428994	46

## Sheet: NYMed
Show Minute	EEG Attention	EEG Motivation	EEG Memory	EEG Composite	TV Household Viewership	# of tweets	Note
1	5.7	5.1	5.8	5.5	3604274	54
2	7.7	5.2	5.3	6.1	3608648	69
3	7.9	5.6	5.8	6.4	3736609	44
4	6.9	6.1	6.6	6.5	3815924	39
5	5.7	6	5.3	5.7	3869996	28
6	6.8	6.2	4.6	5.9	3983349	41
7	6.7	6.5	5.5	6.2	3947373	38
8	7.3	6.4	5.3	6.3	3949524	46
9	7.6	5.7	5.2	6.2	3911437	48
10	5.5	6.4	5.8	5.9	3981294	40
11					3958342	33	ad break
12					3666780	60	ad break
13					3680486	39	ad break
14					3723043	47	ad break
15	4.9	6	4.7	5.2	3775677	42
16	8	6.3	3.5	5.9	3826504	26
17	7	5.6	4.6	5.7	3851146	35
18	5.6	6.1	6	5.9	3912856	38
19	7.2	4.9	5.1	5.7	4068520	33
20	7.1	5.3	4.4	5.6	4041511	47
21	7.7	5.1	5.7	6.2	4006799	37
22	5.7	5.2	5.6	5.5	4052038	39
23	7.1	4.9	5.9	6	4047491	41
24					3925306	66	ad break
25					3727654	51	ad break
26					3782956	58	ad break
27					3842682	34	ad break
28	6.1	6	6	6	3913633	28
29	7.4	5.8	4.5	5.9	4067771	32
30	7.4	5.4	5.3	6	4101331	24
31	6.3	5.7	5.1	5.7	4158295	25
32	5.7	5.3	4.5	5.2	4170740	32
33	7.7	6.1	5	6.3	4233632	37
34					4229251	43	ad break
35					3928590	77	ad break
36					3883508	64	ad break
37					3907912	44	ad break
38					3948034	42	ad break
39	8	5.8	3.8	5.9	4114480	45
40	7.6	5	4.9	5.8	4165421	33
41	6.3	5.9	5	5.7	4169449	36
42	5.6	6	6	5.9	4130452	57
43	8.2	4.9	6.9	6.7	4185883	28
44	5.9	5.7	5	5.5	4183651	56
45					4180978	41	ad break
46					3897057	61	ad break
47					3988973	41	ad break
48					3962797	44	ad break
49					3984313	40	ad break
50	7	5.6	5.6	6.1	4171083	23
51	7	5.4	6	6.1	4217622	23
52	6.9	6.1	3.7	5.6	4278552	27
53	8.3	4.9	5	6.1	4382966	35
54	7.2	5.8	5.2	6.1	4418896	34
55					4255589	39	ad break
56					4094244	39	ad break
57	6.5	5.5	4.8	5.6	4212219	40
58	7.3	5.3	3.9	5.5	4378741	27
59	6.5	6.1	5.3	6	4699343	40
60					4654993	56	ad break

## Sheet: Reckless
Show Minute	EEG Attention	EEG Motivation	EEG Memory	EEG Composite	TV Household Viewership	# of tweets	Note
1	4.6	6	5.2	5.26667	3495245	31
2	6.9	6	3.5	5.46667	3181956	25
3	6.7	5.3	4	5.33333	2989277	33
4	6.2	6.5	5.5	6.06667	2910286	29
5	5.6	6.7	6.1	6.13333	2922274	27
6	7.9	5.7	5.1	6.23333	2991249	24
7	6.9	5.5	6.6	6.33333	2961015	20
8	7.5	5.9	5.6	6.33333	2854136	25
9	6.8	5.3	6.2	6.1	2882262	20
10					2865634	24	ad break
11					2737536	30	ad break
12					2703563	21	ad break
13	6.6	5.7	6.2	6.16667	2686123	18
14	7.5	7.4	5.3	6.73333	2749144	52
15	6.9	6	5.6	6.16667	2744844	25
16	6.1	6.8	5.4	6.1	2797351	48
17	7.4	6	5.3	6.23333	2712673	24
18	5.9	5.7	5.4	5.66667	2697659	42
19					2743480	25	ad break
20					2581624	31	ad break
21					2562080	39	ad break
22					2677783	23	ad break
23	5.9	6.5	6.2	6.2	2704179	17
24	5.8	5.5	6.7	6	2786020	33
25	7.1	6.7	3.9	5.9	2742283	35
26	7.1	6.4	5.3	6.26667	2779056	44
27	6.5	6.4	6.4	6.43333	2764672	38
28	7.4	4.5	5.7	5.86667	2789958	25
29	8.1	6.1	6	6.73333	2860291	34
30	6.7	6.3	6.4	6.46667	2891581	35
31	4.8	6	5.6	5.46667	2836334	28
32					2752618	39	ad break
33					2754861	37	ad break
34					2804369	30	ad break
35					2855036	24	ad break
36					2860669	22	ad break
37	6.3	6.8	6.9	6.66667	2938063	22
38	7.1	6.7	4.7	6.16667	2863432	21
39	7.1	5.9	4.3	5.76667	2880652	31
40	6.7	6.7	5.5	6.3	2861910	43
41	7	6.5	5.6	6.36667	2904538	65
42	7	6.6	4.9	6.16667	2931833	29
43	6.3	5.6	4.8	5.56667	2915848	36
44	6.8	5.2	4.7	5.56667	2950899	29
45					2871687	37	ad break
46					2824318	31	ad break
47					2847531	31	ad break
48					2845427	26	ad break
49	6.6	5.8	5.4	5.93333	2875651	24
50	7.9	7	3.7	6.2	2977621	12
51	8.1	5.8	5.4	6.43333	2997463	22
52	7	5.5	6.2	6.23333	3025227	20
53	6.8	6	6.1	6.3	3063537	25
54	7	5.8	6.1	6.3	3084475	27
55	6	6.5	7.1	6.53333	3098181	29
56	8.2	6.9	5.8	6.96667	3143308	44
57	5.3	6.5	6	5.93333	3214425	33
58	4.6	6.6	6.8	6	3353215	32
59					3361445	36	ad break
60					3366051	31	ad break

## Sheet: Suits
Show Minute	EEG Attention	EEG Motivation	EEG Memory	EEG Composite	TV Household Viewership	# of tweets	Note
1	4.7	6.8	4.9	5.46667	2067910	200
2	6.5	6.3	5.3	6.03333	1866646	256
3	6.8	6.4	4.4	5.86667	1749722	181
4	6.2	5	5.3	5.5	1619570	130
5	6.7	6.2	4.7	5.86667	1583440	131
6	7.2	6.5	6.8	6.83333	1582230	137
7	6.7	4.9	6.7	6.1	1511323	139
8					1425055	164	ad break
9					1444847	171	ad break
10	4.8	6.8	4.6	5.4	1423586	123
11	7	5.3	4.5	5.6	1486445	97
12	6.1	5.5	4.1	5.23333	1514717	120
13	5.1	6	5.6	5.56667	1496509	103
14	5.9	6.9	5.9	6.23333	1479123	100
15	6.8	6.7	5.2	6.23333	1526129	169
16	8	7	6.5	7.16667	1471103	116
17	6.8	6.6	7.1	6.83333	1462177	96
18					1449652	127	ad break
19					1311746	166	ad break
20					1347125	102	ad break
21					1296119	95	ad break
22	7.7	5.9	5.6	6.4	1360526	83
23	6.1	6	5.4	5.83333	1397667	80
24	6.8	6.9	5.3	6.33333	1452357	78
25	6.5	5.4	5.3	5.73333	1430039	76
26	7	5.9	6.4	6.43333	1429742	88
27	6.8	6.2	5.5	6.16667	1461279	69
28					1393262	87	ad break
29					1313770	113	ad break
30					1281629	96	ad break
31					1308891	77	ad break
32	6	6	6.5	6.16667	1382408	72
33	6.4	5.9	5.3	5.86667	1372180	60
34	7.1	6.3	3.9	5.76667	1375186	67
35	7	6.9	4.7	6.2	1391809	69
36	7.2	6	6	6.4	1391785	77
37	6.2	5.9	5.9	6	1415208	114
38	6.6	6.4	5.6	6.2	1440191	111
39	6.7	6.8	5.7	6.4	1438033	88
40	5.2	6	7.3	6.16667	1440529	69
41					1408555	119	ad break
42					1315619	123	ad break
43					1327306	100	ad break
44					1364407	127	ad break
45	6.6	6.3	5.2	6.03333	1454895	109
46	6	6.3	4.7	5.66667	1466626	78
47	7.1	6.3	5.2	6.2	1461417	95
48	5.4	6.2	6.6	6.06667	1453995	93
49	7.5	6.1	6.1	6.56667	1438331	103
50					1451615	95	ad break
51					1343304	167	ad break
52					1271043	123	ad break
53					1279920	80	EEG data missing
54					1362543	85	EEG data missing
55					1367521	155	EEG data missing
56					1359535	136	EEG data missing
57					1360511	143	EEG data missing
58					1363964	265	EEG data missing
59					1368325	212	EEG data missing
60					1443495	225	EEG data missing
61					1473845	215	EEG data missing

## Sheet: Taxi Brooklyn
Show Minute	EEG Attention	EEG Motivation	EEG Memory	EEG Composite	TV Household Viewership	# of tweets	Note
1	5.7	4.1	5.6	5.13333	5324678	39
2	6.7	6.2	5.8	6.23333	4251667	45
3	6.7	5.6	5.9	6.06667	4022048	37
4	6	5.2	5.7	5.63333	3987854	56
5	6.3	6.1	5.7	6.03333	3838178	34
6	7.1	6.1	4.7	5.96667	3763729	37
7	6.5	6.1	6	6.2	3628874	30
8					3380957	45	ad break
9					3283690	25	ad break
10					3340088	26	ad break
11	6.2	4.9	7	6.03333	3284801	13
12	6.7	5.1	5.2	5.66667	3331936	21
13	6.2	6	6	6.06667	3294784	20
14	7.3	5.2	4.6	5.7	3325230	21
15	7.5	6.2	5.2	6.3	3256179	18
16					3206965	17	ad break
17					3089333	20	ad break
18					3015190	14	ad break
19	5.8	5.3	5.1	5.4	3000504	19
20	6.4	6.5	4.4	5.76667	3038486	14
21	6.5	6.2	4.6	5.76667	3094307	20
22	5.1	5.6	5.5	5.4	3149236	15
23	6.1	6	5.8	5.96667	3135652	11
24	6.9	5.5	5.9	6.1	3113199	17
25	8	5.8	6.2	6.66667	3118415	8
26					3076973	26	ad break
27					2977402	25	ad break
28					2967634	19	ad break
29					2972673	8	ad break
30	4.3	5.5	6	5.26667	3098564	20
31	6.7	5.6	6.1	6.13333	3052850	21
32	6.3	6	6.2	6.16667	3045746	14
33	6.5	5.2	6.3	6	3029540	20
34	7.3	5.5	5	5.93333	3147323	34
35	6.7	5.7	5.6	6	3155326	17
36	7.7	5.4	4.4	5.83333	3150528	16
37	7	6	5.6	6.2	3168342	13
38	5.8	5.4	6.3	5.83333	3183969	26
39	7.3	6.4	5.1	6.26667	3247630	28
40	7	6.9	5.4	6.43333	3215869	21
41	4.8	5.9	7.1	5.93333	3274996	37
42					3185078	25	ad break
43					3186352	13	ad break
44					3238051	14	ad break
45	7.2	6.1	7	6.76667	3274009	18
46	7.7	4.8	6	6.16667	3351768	22
47	5.2	6.4	5.3	5.63333	3344620	20
48	6.7	5.8	4.4	5.63333	3285865	18
49	6.1	5.4	6.1	5.86667	3314474	23
50					3230404	12	ad break
51					3170294	10	ad break
52	5.4	6.3	7.2	6.3	3176765	17
53	6.2	5.7	5.7	5.86667	3222449	19
54	6	6.3	4.9	5.73333	3270846	13
55	8	5.2	5.7	6.3	3330556	20
56	6.3	6	4.8	5.7	3447087	17
57	7.3	5.3	5.3	5.96667	3571189	17
58	7.3	4.5	4.9	5.56667	3678482	25
59					3838515	29	ad break
